# Supplementary material for: Adherence to Guideline-Directed Medical Therapy in Hospitalized Older People with Heart Failure at Discharge and 3-Month Follow-Up
Source: J Clin Med. 2025 Sep 30;14(19):6928. doi: 10.3390/jcm14196928 (PMC12525149; doi:10.3390/jcm14196928)
Supplement: Supplementary file 1 [file jcm-14-06928-s001.zip]

Archive with 1 entries (1 files):
- jcm-3865912-supplementary.pdf
